# Supplementary material for: Disentangling the link between maternal influences on birth weight and disease risk in 36,211 genotyped mother–child pairs
Source: Commun Biol. 2024 Feb 12;7:175. doi: 10.1038/s42003-024-05872-9 (PMC10861556; doi:10.1038/s42003-024-05872-9)
Supplement: Supplementary file 4 — Supplementary Data 1-11 [file 42003_2024_5872_MOESM4_ESM.xlsx]

## Sheet: Sheet1
Supplementary Data 1-11
Supplementary Data 1. Effect of the six different birth weight PGSs on measured own and child birth weight in FinnGen R10 and parent-child pairs.
Supplementary Data 2. Association of one's own birth weight PGSs with disease risk in FinnGen R10
Supplementary Data 3. Simulations of true vs. observed maternal effects under different models, combined with estimates of power to detect statistically significant associations with the chosen effect sizes.
Supplementary Data 4. Results from mother-child pairs, regressing maternal PGSs for birth weight with disease risk in the children, with and without adjusting for child/mother genetics (N=36,211).
Supplementary Data 5. Effect of PGS on disease risk in the mother-child pairs using only one child per mother (N=28,792), in strictly unrelated mother-child pairs (N=22,454) and adjusting the original results with a PGS for gestational length (N=36,211).
Supplementary Data 6. Results from father-child pairs, regressing maternal PGSs for birth weight with disease risk in the children, adjusting for paternal/child genetics (N=31,775).
Supplementary Data 7. Results from sibling analyses, estimating the effect of the studied PGSs on disease risk in sibling pairs.
Supplementary Data 8. SNPs for M-SPECIFIC PGS
Supplementary Data 9. SNPs for M-ALL PGS
Supplementary Data 10. SNPs for MF-ALL PGS
Supplementary Data 11. SNPs for F-SPECIFIC PGS

## Sheet: Supplementary Data 1
Supplementary Data 1. Effect of the birth weight PGSs on measured own or child birth weight in FinnGen.
Phenotype	Dataset	N	PGSs for maternal (M) effects on birth weight						PGSs containing variants with both maternal (M) and fetal (F) effects on birth weight						PGS for fetal (F) effects on birth weight
			M-SPECIFIC			M-GW			M-ALL			MF-ALL			F-SPECIFIC			F-GW
			Effect (SE)	R2*	P	Effect (SE)	R2*	P	Effect (SE)	R2*	P	Effect (SE)	R2*	P	Effect (SE)	R2*	P	Effect (SE)	R2*	P
Own birth weight (g)	FinnGen R10	39578	27.46 (2.73)	0.0024	1.1e-23	37.95 (2.75)	0.0047	3.4e-43	44.69 (2.73)	0.0066	6.7e-60	80.81 (2.70)	0.0218	6.5e-195	55.92 (2.73)	0.0103	1.6e-92	91.68 (2.75)	0.0268	5.2e-240
Own birth weight (g)	Mother-child	9257	25.78 (5.84)	0.0019	1.2e-05	34.49 (5.92)	0.0035	5.9e-09	39.14 (5.92)	0.0045	4.0e-11	87.51 (5.89)	0.0229	4.3e-16	72.83 (5.94)	0.0157	2.8e-34	97.61 (5.93)	0.0280	5.2e-60
Own birth weight (g)	Father-child	5740	24.87 (7.37)	0.0030	0.000744	34.14 (7.29)	0.0036	2.9e-06	31.78 (7.38)	0.0018	1.6e-05	78.12 (7,38)	0.0188	5.8e-26	59.27 (7.52)	0.0104	3.9e-15	95.82 (7.37)	0.0281	4.1e-38
Child birth weight (g)	Mother-child	9257	40.85 (5.91)	0.0050	4.2e-12	66.89 (5.90)	0.0134	1.7e-29	49.59 (5.87)	0.0075	2.6e-17	65.89 (5.91)	0.0130	1.0e-28	39.16 (5.86)	0.0046	2.4e-11	45.73 (5.94)	0.0062	1.5e-14
Child birth weight (g)	Father-child	5740	2.33 (7.52)	-0.0002	0.752	-0.43 (7.31)	-0.0002	0.950	12.08 (7.37)	0.0003	0.101	37.08 (7.42)	0.0041	6.2e-07	28.02 (7.35)	0.0023	0.000141	59.05 (7.35)	0.0108	1.2e-15
Own birth weight (g) (Adj)	Mother-child	9257	6.93 (6.82)	0.0000	0.309	1.53 (6.80)	-0.0001	0.821	18.21 (6.88)	0.0006	0.00814	72.79 (6.77)	0.0118	1.9e-26	70.00 (6.81)	0.0111	1.1e-24	99.54 (6.80)	0.0218	3.4e-47
Own birth weight (g) (Adj)	Father-child	5740	30.61 (8.36)	0.0021	0.000254	47.78 (8.56)	0.0051	2.7e-08	34.28 (8.48)	0.0026	5.3e-05	78.97 (8.47)	0.0145	1.7e-20	59.62 (8.66)	0.0079	6.3e-12	89.20 (8.68)	0.0175	1.5e-24
Child birth weight (g) (Adj)	Mother-child	9257	37.54 (6.86)	0.0031	4.4e-08	66.06 (6.82)	0.0100	4.3e-22	40.53 (6.85)	0.0036	3.3e-09	29.79 (6.77)	0.0019	1.0e-05	5.69 (6.67)	-0.0002	0.393	-3.96 (6.80)	-0.0000	0.560
Child birth weight (g) (Adj)	Father-child	5740	-12.39 (8.53)	0.0002	0.147	-25.80 (8.60)	0.0014	0.00271	-5.04 (8.50)	-0.0001	0.552	-1.79 (8.47)	-0.0002	0.832	-0.68 (8.42)	-0.0002	0.935	12.38 (8.58)	0.0002	0.149
The data is based on participants from FinnGen R10, and the identified parent-child pairs within the dataset with available measured birth weight data. The birth weight data is sourced from the national medical birth register, which has been collected since 1987. The effect units correspond to an increase in birth weight (in grams) per 1 standard deviation increase in a birth weight polygenic sco…

## Sheet: Supplementary Data 2
Supplementary Data 2. Association of one's own birth weight PGSs with disease risk in FinnGen R10
Phenotype	Dataset	N cases	PGSs for maternal (M) effects on birth weight						PGSs containing variants with both maternal (M) and fetal (F) effects on birth weight						PGS for fetal (F) effects on birth weight
			M-SPECIFIC			M-GW			M-ALL			MF-ALL			F-SPECIFIC			F-GW
			Effect	SE	P	Effect	SE	P	Effect	SE	P	Effect	SE	P	Effect	SE	P	Effect	SE	P
CHD	FinnGen R10	46959	-0.035	0.005	3.6e-11	-0.042	0.005	1.5e-15	-0.026	0.005	1.2e-06	-0.032	0.005	3.4e-09	-0.021	0.005	0.000105	-0.028	0.005	1.6e-07
Hypertension	FinnGen R10	144672	-0.047	0.005	5.9e-26	-0.039	0.005	4.6e-18	-0.045	0.005	2.4e-23	-0.034	0.005	5.6e-14	0.001	0.004	0.899	-0.031	0.005	2.9e-11
Statin use	FinnGen R10	65013	-0.022	0.004	1.3e-09	-0.017	0.004	5.3e-06	-0.028	0.004	1.8e-13	-0.040	0.004	3.7e-26	-0.024	0.004	1.5e-10	-0.050	0.004	2.5e-38
T2D	FinnGen R10	123061	0.019	0.004	8.5e-06	0.037	0.004	8.4e-17	-0.019	0.005	1.7e-05	-0.036	0.005	4.0e-16	-0.050	0.004	4.2e-29	-0.095	0.005	1.6e-96
Cancer	FinnGen R10	87530	0.009	0.004	0.0279	0.012	0.004	0.00437	0.015	0.004	3.8e-04	0.010	0.004	0.0209	-0.005	0.004	0.202	0.013	0.004	0.00179
CHD*	FinnGen R10	3551	-0.060	0.031	0.000839	-0.026	0.018	0.156	-0.044	0.018	0.0148	-0.038	0.018	0.0353	-0.031	0.018	0.0807	-0.039	0.019	0.0359
Hypertension*	FinnGen R10	13428	-0.041	0.033	0.000132	-0.051	0.011	1.7e-06	-0.045	0.011	2.4e-05	-0.034	0.011	0.00140	-0.004	0.011	0.741	-0.019	0.011	0.0802
Statin use*	FinnGen R10	16642	-0.034	0.032	0.000383	-0.009	0.010	0.389	-0.034	0.010	0.000464	-0.048	0.010	8.2e-07	-0.039	0.010	5.5e-05	-0.061	0.010	6.2e-10
T2D*	FinnGen R10	8702	0.033	0.034	0.00410	0.043	0.012	0.000199	-0.012	0.012	0.306	-0.032	0.012	0.00577	-0.050	0.012	1.7e-05	-0.097	0.012	3.1e-16
Cancer*	FinnGen R10	9947	0.012	0.035	0.280	0.012	0.011	0.293	0.027	0.011	0.0148	0.008	0.011	0.451	-0.016	0.011	0.141	0.015	0.011	0.171
The table shows N cases in FinnGen R10, and effect sizes (logOR) and P values for association between the six different polygenic scores (PGS) and disease enpoints. The results show how one's own PGS associates with the studied endpoints. Note that in case of the PGSs for maternal effects on birth weight (M-specific and M-specific-GW), the association between a PGS and a disease can suggest that …

## Sheet: Supplementary Data 3
Supplementary Data 3. Simulations of true vs. observed maternal effects under different models, combined with estimates of power to detect statistically significant associations with the chosen effect sizes.
N cases = 6150
Model	True logOR offspring	True logOR mother	Observed logOR mother, adjusted	Observed logOR mother, unadjusted	SE, adjusted model	SE, unadjusted model	Pval, adjusted model	Pval, unadjusted model	Power, adjusted model	Power, unadjusted model
Maternal effect	0.000	0.100	0.099	0.100	0.020	0.017	9.0e-06	1.83e-08	1	1
Maternal effect	0.000	0.050	0.050	0.049	0.019	0.016	0.0282	0.0121	0.873	0.92
Child effect	0.100	0.000	-0.000	0.051	0.000	0.018	0.492	0.016	0.064	0.95
Child effect	0.050	0.000	0.000	0.026	0.000	0.014	0.495	0.186	0.055	0.45
Both effects	0.050	0.050	0.049	0.074	0.018	0.019	0.028	0.000442	0.868	1
Both effects	0.100	0.100	0.100	0.149	0.020	0.017	3.1e-06	3.76e-18	1	1
Opposite effects	0.050	-0.050	-0.050	-0.024	0.019	0.014	0.0267	0.208	0.879	0.47
Opposite effects	0.100	-0.100	-0.099	-0.048	0.020	0.018	4.6e-06	0.028	1	0.94
N cases = 4700
Model	True logOR offspring	True logOR mother	Observed logOR mother, adjusted	Observed logOR mother, unadjusted	SE, adjusted model	SE, unadjusted model	Pval, adjusted model	Pval, unadjusted model	Power, adjusted model	Power, unadjusted model
Maternal effect	0.000	0.100	0.101	0.099	0.022	0.019	3.7e-05	7.29e-07	1	1
Maternal effect	0.000	0.050	0.050	0.050	0.021	0.017	0.0498	0.0164	0.783	0.93
Child effect	0.100	0.000	0.000	0.051	0.000	0.018	0.491	0.0182	0.046	0.9
Child effect	0.050	0.000	0.000	0.026	0.000	0.014	0.499	0.193	0.038	0.39
Both effects	0.050	0.050	0.050	0.076	0.020	0.019	0.0466	0.000256	0.785	1
Both effects	0.100	0.100	0.100	0.151	0.024	0.019	0.00123	1.11e-14	1	1
Opposite effects	0.050	-0.050	-0.050	-0.026	0.020	0.015	0.0491	0.197	0.794	0.35
Opposite effects	0.100	-0.100	-0.100	-0.052	0.023	0.019	4.8e-05	0.0209	1	0.87
N cases = 2800
Model	True logOR offspring	True logOR mother	Observed logOR mother, adjusted	Observed logOR mother, unadjusted	SE, adjusted model	SE, unadjusted model	Pval, adjusted model	Pval, unadjusted model	Power, adjusted model	Power, unadjusted model
Maternal effect	0.000	0.100	0.100	0.100	0.028	0.029	0.00190	0.00278	1	0.98
Maternal effect	0.000	0.050	0.050	0.052	0.024	0.021	0.116	0.0482	0.602	0.8
Child effect	0.100	0.000	-0.000	0.048	0.001	0.021	0.481	0.0677	0.051	0.67
Child effect	0.050	0.000	-0.001	0.028	0.001	0.017	0.492	0.263	0.320	0.32
Both effects	0.050	0.050	0.050	0.072	0.024	0.022	0.117	0.00451	0.601	0.98
Both effects	0.100	0.100	0.100	0.148	0.027	0.023	0.00112	2.07e-09	1	1
Opposite effects	0.050	-0.050	-0.049	-0.024	0.024	0.016	0.126	0.297	0.567	0.24
Opposite effects	0.100	-0.100	-0.101	-0.049	0.029	0.021	0.00191	0.0686	0.99	0.73
N cases = 1000
Model	True logOR offspring	True logOR mother	Observed logOR mother, adjusted	Observed logOR mother, unadjusted	SE, adjusted model	SE, unadjusted model	Pval, adjusted model	Pval, unadjusted model	Power, adjusted model	Power, unadjusted model
Maternal effect	0.000	0.100	0.098	0.103	0.041	0.037	0.0591	0.0212	0.76	0.91
Maternal effect	0.000	0.050	0.050	0.054	0.032	0.030	0.236	0.208	0.266	0.42
Child effect	0.100	0.000	0.000	0.050	0.000	0.030	0.552	0.245	0.039	0.33
Child effect	0.050	0.000	0.000	0.027	0.000	0.020	0.467	0.409	0.045	0.12
Both effects	0.050	0.050	0.050	0.078	0.031	0.034	0.282	0.0782	0.275	0.69
Both effects	0.100	0.100	0.098	0.150	0.041	0.036	0.0491	0.000164	0.761	1
Opposite effects	0.050	-0.050	-0.049	-0.024	0.031	0.019	0.264	0.434	0.256	0.14
Opposite effects	0.100	-0.100	-0.097	-0.047	0.041	0.028	0.0412	0.247	0.737	0.31
Power indicates the ability to detect statistically significant effects (p<0.05) in the analyses under the assumptions of 36,211 mother-child pairs and cases ranging from 1,000 to 6,150, with true logOR effect sizes of 0.1 and 0.05. The simulations were based on assumptions of four different possible models. These models include explaining the child phenotype either with 1) only maternal effects …

## Sheet: Supplementary Data 4
Supplementary Data 4. Results from 36,211 mother-child pairs, regressing maternal PGSs for birth weight with disease risk in the children, with and without adjusting for child/mother genetics.
					PGSs for maternal (M) effects on birth weight												PGSs containing variants with both maternal (M) and fetal (F) effects on birth weight												PGS for fetal (F) effects on birth weight
Phenotype	N cases	Data	PGS from	Both mother and child PGS included	M-SPECIFIC						M-GW						M-ALL						MF-ALL						F-SPECIFIC						F-GW
					Effect	SE	P	OR	CI_lower	CI_upper	Effect	SE	P	OR	CI_lower	CI_upper	Effect	SE	P	OR	CI_lower	CI_upper	Effect	SE	P	OR	CI_lower	CI_upper	Effect	SE	P	OR	CI_95l	CI_95U	Effect	SE	P	OR	CI_95l	CI_95U
CHD	996	Mother-child pairs	Mother	No	-0.088	0.033	0.00890	0.916	0.858	0.977	-0.036	0.034	0.294	0.965	0.902	1.031	-0.050	0.033	0.136	0.951	0.892	1.015	-0.052	0.033	0.119	0.949	0.89	1.013	-0.005	0.034	0.872	0.995	0.931	1.064	-0.020	0.034	0.561	0.98	0.917	1.048
Hypertension	4738	Mother-child pairs	Mother	No	-0.028	0.018	0.101	0.972	0.939	1.007	-0.021	0.018	0.238	0.979	0.945	1.014	-0.017	0.018	0.332	0.983	0.949	1.018	-0.014	0.018	0.421	0.986	0.952	1.022	-0.000	0.018	0.989	1	0.965	1.036	-0.036	0.018	0.0466	0.965	0.931	0.999
Statin use	6150	Mother-child pairs	Mother	No	-0.038	0.016	0.0162	0.963	0.933	0.993	-0.032	0.016	0.0450	0.969	0.939	0.999	-0.004	0.016	0.760	0.996	0.965	1.028	-0.014	0.016	0.357	0.986	0.956	1.018	-0.012	0.015	0.432	0.988	0.959	1.018	-0.011	0.016	0.505	0.989	0.959	1.021
T2D	2841	Mother-child pairs	Mother	No	-0.006	0.021	0.753	0.994	0.954	1.036	0.030	0.021	0.149	1.03	0.989	1.074	-0.000	0.021	0.994	1	0.96	1.042	-0.031	0.021	0.132	0.969	0.93	1.01	-0.024	0.021	0.239	0.976	0.937	1.017	-0.056	0.021	0.00764	0.946	0.907	0.985
Cancer	2790	Mother-child pairs	Mother	No	0.040	0.021	0.0493	1.041	0.999	1.085	-0.017	0.021	0.404	0.983	0.943	1.024	0.033	0.021	0.119	1.034	0.992	1.077	0.010	0.021	0.632	1.01	0.969	1.052	-0.019	0.021	0.365	0.981	0.942	1.022	-0.002	0.021	0.93	0.998	0.958	1.04
CHD	996	Mother-child pairs	Child	No	-0.145	0.033	1.49e-05	0.865	0.811	0.923	-0.028	0.034	0.409	0.972	0.91	1.039	-0.090	0.034	0.00769	0.914	0.855	0.977	-0.087	0.034	0.0102	0.917	0.858	0.98	-0.007	0.033	0.828	0.993	0.931	1.059	-0.079	0.035	0.0226	0.924	0.863	0.99
Hypertension	4738	Mother-child pairs	Child	No	-0.040	0.017	0.0222	0.961	0.929	0.993	-0.038	0.017	0.0305	0.963	0.931	0.995	-0.027	0.018	0.130	0.973	0.94	1.008	-0.024	0.018	0.176	0.976	0.942	1.011	0.012	0.018	0.499	1.012	0.977	1.048	-0.058	0.018	0.00131	0.944	0.911	0.978
Statin use	6150	Mother-child pairs	Child	No	-0.035	0.016	0.0241	0.966	0.936	0.996	-0.036	0.016	0.0225	0.965	0.935	0.995	-0.006	0.016	0.687	0.994	0.963	1.026	-0.032	0.016	0.0407	0.969	0.939	0.999	-0.011	0.016	0.501	0.989	0.959	1.021	-0.033	0.016	0.0388	0.968	0.938	0.998
T2D	2841	Mother-child pairs	Child	No	0.011	0.020	0.579	1.011	0.972	1.051	0.074	0.021	0.000365	1.077	1.033	1.122	-0.025	0.021	0.225	0.975	0.936	1.016	-0.068	0.021	0.000949	0.934	0.897	0.974	-0.047	0.021	0.0295	0.954	0.916	0.994	-0.157	0.021	1.1e-13	0.855	0.82	0.891
Cancer	2790	Mother-child pairs	Child	No	0.050	0.021	0.0154	1.051	1.009	1.095	0.024	0.021	0.261	1.024	0.983	1.067	0.028	0.021	0.181	1.028	0.987	1.072	0.023	0.021	0.268	1.023	0.982	1.066	0.008	0.021	0.710	1.008	0.967	1.05	-0.016	0.021	0.463	0.984	0.944	1.025
CHD	996	Mother-child pairs	Mother	Yes	-0.020	0.039	0.601	0.98	0.908	1.058	-0.028	0.039	0.463	0.972	0.901	1.05	-0.006	0.039	0.879	0.994	0.921	1.073	-0.013	0.038	0.731	0.987	0.916	1.063	-0.002	0.038	0.949	0.998	0.926	1.075	0.025	0.04	0.521	1.025	0.948	1.109
Hypertension	4738	Mother-child pairs	Mother	Yes	-0.012	0.020	0.568	0.988	0.95	1.028	-0.002	0.020	0.915	0.998	0.96	1.038	-0.005	0.020	0.803	0.995	0.957	1.035	-0.003	0.020	0.873	0.997	0.959	1.037	-0.008	0.020	0.696	0.992	0.954	1.032	-0.009	0.021	0.648	0.991	0.951	1.033
Statin use	6150	Mother-child pairs	Mother	Yes	-0.027	0.018	0.141	0.973	0.94	1.008	-0.018	0.018	0.323	0.982	0.948	1.017	-0.002	0.018	0.905	0.998	0.963	1.034	0.002	0.018	0.924	1.002	0.967	1.038	-0.009	0.018	0.600	0.991	0.957	1.027	0.008	0.019	0.681	1.008	0.971	1.046
T2D	2841	Mother-child pairs	Mother	Yes	-0.016	0.024	0.493	0.984	0.939	1.032	-0.010	0.024	0.679	0.99	0.945	1.038	0.016	0.024	0.486	1.016	0.969	1.065	0.003	0.024	0.896	1.003	0.957	1.051	-0.003	0.023	0.891	0.997	0.953	1.043	0.029	0.024	0.229	1.029	0.982	1.079
Cancer	2790	Mother-child pairs	Mother	Yes	0.021	0.024	0.384	1.021	0.974	1.07	-0.039	0.024	0.105	0.962	0.918	1.008	0.024	0.024	0.304	1.024	0.977	1.074	-0.002	0.024	0.938	0.998	0.952	1.046	-0.030	0.024	0.212	0.97	0.926	1.017	0.008	0.024	0.749	1.008	0.962	1.057
CHD	996	Mother-child pairs	Child	Yes	-0.135	0.039	0.000470	0.874	0.809	0.943	-0.014	0.039	0.730	0.986	0.914	1.064	-0.087	0.039	0.0268	0.917	0.849	0.989	-0.080	0.039	0.0384	0.923	0.855	0.996	-0.006	0.038	0.873	0.994	0.923	1.071	-0.092	0.04	0.0217	0.912	0.843	0.986
Hypertension	4738	Mother-child pairs	Child	Yes	-0.042	0.020	0.0322	0.959	0.922	0.997	-0.037	0.020	0.0693	0.964	0.927	1.002	-0.024	0.020	0.236	0.976	0.939	1.015	-0.022	0.020	0.271	0.978	0.941	1.017	0.016	0.020	0.435	1.016	0.977	1.057	-0.053	0.028	0.0103	0.948	0.898	1.002
Statin use	6150	Mother-child pairs	Child	Yes	-0.022	0.018	0.226	0.978	0.944	1.013	-0.027	0.018	0.141	0.973	0.94	1.008	-0.005	0.018	0.779	0.995	0.961	1.031	-0.033	0.018	0.0672	0.968	0.934	1.002	-0.006	0.018	0.739	0.994	0.96	1.03	-0.037	0.019	0.0457	0.964	0.928	1
T2D	2841	Mother-child pairs	Child	Yes	0.019	0.024	0.410	1.019	0.972	1.068	0.079	0.024	0.00101	1.082	1.032	1.134	-0.033	0.024	0.162	0.968	0.923	1.014	-0.070	0.024	0.00322	0.932	0.89	0.977	-0.043	0.023	0.0661	0.958	0.916	1.002	-0.172	0.024	1.9e-12	0.842	0.803	0.883
Cancer	2790	Mother-child pairs	Child	Yes	0.040	0.024	0.0961	1.041	0.993	1.091	0.044	0.024	0.0739	1.045	0.997	1.095	0.016	0.024	0.520	1.016	0.969	1.065	0.024	0.024	0.316	1.024	0.977	1.074	0.022	0.024	0.349	1.022	0.975	1.071	-0.020	0.025	0.426	0.98	0.933	1.029
The table provides a summary of the main analyses, presenting associations between six distinct birth weight Polygenic Scores (PGSs) from both mothers and children and disease risk in children. The table includes log odds ratio (logOR), standard error (SE), p-value (P), odds ratio (OR), and the corresponding 95% confidence interval (CI) for the OR. The results are presented in two models: an unad…

## Sheet: Supplementary Data 5
Supplementary Data 5. Effect of PGS on disease risk in the mother-child pairs using only one child per mother (N=28,792), in unrelated mother-child pairs (N=22,454) and adjusting the original results with a PGS for gestational length (N=36,211).
					PGSs for maternal (M) effects on birth weight						PGSs containing variants with both maternal (M) and fetal (F) effects on birth weight						PGS for fetal (F) effects on birth weight
Phenotype	N cases	Data	PGS from	Both mother and child PGS included	M-SPECIFIC			M-GW			M-ALL			MF-ALL			F-SPECIFIC			F-GW
					Effect	SE	P	Effect	SE	P	Effect	SE	P	Effect	SE	P	Effect	SE	P	Effect	SE	P
CHD	683	MC-pairs, one-child	Mother	Yes	-0.015	0.046	0.742	-0.042	0.047	0.367	0.008	0.046	0.856	0.009	0.046	0.837	0.035	0.046	0.443	0.072	0.048	0.131
Hypertension	3487	MC-pairs, one-child	Mother	Yes	-0.024	0.023	0.304	-0.014	0.024	0.545	-0.013	0.023	0.583	-0.004	0.023	0.856	-0.008	0.023	0.729	0.017	0.022	0.43
Statin use	4488	MC-pairs, one-child	Mother	Yes	-0.032	0.021	0.131	-0.028	0.021	0.182	0.004	0.021	0.862	-0.003	0.021	0.872	-0.024	0.021	0.261	0.012	0.024	0.612
T2D	2180	MC-pairs, one-child	Mother	Yes	0.001	0.024	0.974	-0.023	0.027	0.392	0.037	0.027	0.169	0.010	0.027	0.702	-0.020	0.027	0.449	0.013	0.028	0.633
Cancer	2196	MC-pairs, one-child	Mother	Yes	0.033	0.025	0.224	-0.051	0.027	0.0625	0.027	0.027	0.309	0.004	0.027	0.884	-0.030	0.027	0.263	0.009	0.028	0.746
CHD	683	MC-pairs, one-child	Child	Yes	-0.146	0.026	0.00154	-0.010	0.047	0.837	-0.096	0.047	0.0400	-0.086	0.047	0.0645	-0.034	0.046	0.455	-0.117	0.048	0.0146
Hypertension	3487	MC-pairs, one-child	Child	Yes	-0.027	0.028	0.242	-0.017	0.024	0.472	-0.028	0.023	0.229	-0.031	0.023	0.188	0.003	0.023	0.909	-0.052	0.022	0.0169
Statin use	4488	MC-pairs, one-child	Child	Yes	-0.015	0.027	0.489	-0.006	0.021	0.777	-0.002	0.021	0.925	-0.024	0.021	0.247	-0.015	0.021	0.459	-0.075	0.024	0.00176
T2D	2180	MC-pairs, one-child	Child	Yes	0.019	0.029	0.468	0.105	0.027	0.000114	-0.038	0.027	0.159	-0.071	0.027	0.00839	-0.032	0.027	0.223	-0.171	0.028	5.9e-10
Cancer	2196	MC-pairs, one-child	Child	Yes	0.042	0.030	0.116	0.054	0.027	0.0475	0.025	0.027	0.357	0.023	0.027	0.403	0.024	0.027	0.362	-0.043	0.027	0.121
CHD	638	MC-pairs, unrelated	Mother	Yes	-0.008	0.047	0.870	0.012	0.049	0.810	-0.029	0.048	0.544	0.041	0.048	0.394	0.059	0.048	0.216	0.031	0.042	0.467
Hypertension	3072	MC-pairs, unrelated	Mother	Yes	-0.026	0.025	0.317	-0.023	0.026	0.363	-0.032	0.025	0.208	-0.003	0.025	0.909	-0.005	0.025	0.837	-0.017	0.022	0.456
Statin use	4015	MC-pairs, unrelated	Mother	Yes	-0.046	0.023	0.0416	-0.028	0.023	0.224	-0.027	0.023	0.241	-0.003	0.023	0.882	-0.005	0.023	0.822	0.010	0.020	0.602
T2D	1922	MC-pairs, unrelated	Mother	Yes	0.011	0.029	0.688	0.015	0.029	0.600	0.021	0.029	0.472	-0.005	0.029	0.849	-0.027	0.029	0.351	0.025	0.026	0.332
Cancer	1936	MC-pairs, unrelated	Mother	Yes	0.007	0.029	0.802	-0.025	0.029	0.390	-0.004	0.029	0.892	-0.007	0.029	0.801	-0.017	0.029	0.552	0.005	0.026	0.837
CHD	638	MC-pairs, unrelated	Child	Yes	-0.188	0.048	0.000101	-0.014	0.049	0.783	-0.135	0.049	0.00616	-0.155	0.049	0.00144	-0.064	0.048	0.186	-0.117	0.042	0.00574
Hypertension	3072	MC-pairs, unrelated	Child	Yes	-0.009	0.025	0.727	-0.009	0.026	0.735	0.015	0.025	0.544	-0.006	0.023	0.780	0.015	0.025	0.554	-0.053	0.022	0.0182
Statin use	4015	MC-pairs, unrelated	Child	Yes	0.006	0.023	0.775	-0.006	0.023	0.779	0.048	0.023	0.03510	-0.007	0.025	0.794	-0.015	0.023	0.498	-0.037	0.020	0.0639
T2D	1922	MC-pairs, unrelated	Child	Yes	0.024	0.029	0.404	0.098	0.029	0.000918	-0.005	0.029	0.854	-0.046	0.029	0.113	-0.030	0.029	0.298	-0.179	0.026	6.7e-12
Cancer	1936	MC-pairs, unrelated	Child	Yes	0.049	0.029	0.0859	0.021	0.029	0.477	0.028	0.029	0.337	0.023	0.029	0.419	0.005	0.029	0.855	-0.011	0.026	0.673
CHD	996	Mother-child pairs (GL)	Mother	Yes	-0.022	0.040	0.583	-0.013	0.039	0.741	-0.001	0.039	0.977	-0.013	0.038	0.734	-0.009	0.039	0.822	0.020	0.040	0.620
Hypertension	4738	Mother-child pairs (GL)	Mother	Yes	0.001	0.021	0.948	-0.008	0.020	0.686	-0.004	0.020	0.862	0.000	0.020	0.987	-0.009	0.020	0.665	-0.013	0.021	0.538
Statin use	6150	Mother-child pairs (GL)	Mother	Yes	-0.015	0.019	0.401	-0.026	0.018	0.161	-0.002	0.018	0.923	0.003	0.018	0.862	-0.010	0.018	0.577	0.008	0.019	0.671
T2D	2841	Mother-child pairs (GL)	Mother	Yes	-0.004	0.024	0.865	-0.012	0.024	0.617	0.022	0.024	0.363	0.003	0.024	0.903	-0.007	0.024	0.762	0.028	0.024	0.244
Cancer	2790	Mother-child pairs (GL)	Mother	Yes	-0.036	0.024	0.136	0.024	0.024	0.323	0.026	0.024	0.288	-0.002	0.024	0.937	-0.030	0.024	0.207	0.005	0.025	0.844
CHD	996	Mother-child pairs (GL)	Child	Yes	-0.138	0.039	0.00038	-0.031	0.040	0.447	-0.089	0.040	0.0248	-0.086	0.039	0.0279	-0.013	0.039	0.735	-0.086	0.040	0.0323
Hypertension	4738	Mother-child pairs (GL)	Child	Yes	-0.034	0.020	0.0912	-0.035	0.021	0.089	-0.023	0.020	0.262	-0.025	0.020	0.227	0.014	0.020	0.492	-0.054	0.021	0.00944
Statin use	6150	Mother-child pairs (GL)	Child	Yes	-0.021	0.018	0.258	-0.025	0.019	0.179	-0.006	0.018	0.742	-0.032	0.018	0.0761	-0.005	0.018	0.779	-0.037	0.018	0.0490
T2D	2841	Mother-child pairs (GL)	Child	Yes	0.021	0.024	0.367	0.079	0.025	0.00125	-0.036	0.024	0.134	-0.071	0.024	0.00322	-0.041	0.023	0.0803	-0.172	0.025	2.7e-12
Cancer	2790	Mother-child pairs (GL)	Child	Yes	0.040	0.024	0.0940	0.050	0.025	0.0429	0.017	0.024	0.481	0.022	0.024	0.369	0.018	0.024	0.446	-0.018	0.025	0.478
The table provides a summary of the sensitivity analyses in mother-child pairs, presenting associations between six distinct birth weight Polygenic Scores (PGSs) from both mothers and children and disease risk in children. The table includes key statistics such as the log odds ratio (logOR), standard error (SE), p-value (P), odds ratio (OR), and the corresponding 95% confidence interval (CI) for …

## Sheet: Supplementary Data 6
Supplementary Data 6. Results from 31,775 father-child pairs, regressing maternal PGSs for birth weight with disease risk in the children, adjusting for paternal/child genetics.
					PGSs for maternal (M) effects on birth weight												PGSs containing variants with both maternal (M) and fetal (F) effects on birth weight												PGSs for fetal (F) effects on birth weight
Phenotype	N cases	Data	PGS from	Both father and child PGS included	M-SPECIFIC						M-GW						M-ALL						MF-ALL						F-SPECIFIC						F-GW
					Effect	SE	P	OR	CI_lower	CI_upper	Effect	SE	P	OR	CI_lower	CI_upper	Effect	SE	P	OR	CI_lower	CI_upper	Effect	SE	P	OR	CI_lower	CI_upper	Effect	SE	P	OR	CI_lower	CI_upper	Effect	SE	P	OR	CI_lower	CI_upper
CHD	922	Father-child pairs	Father	No	-0.040	0.035	0.251	0.961	0.897	1.029	-0.008	0.034	0.809	0.992	0.928	1.06	-0.045	0.034	0.190	0.956	0.894	1.022	-0.031	0.035	0.364	0.969	0.905	1.038	0.012	0.035	0.724	1.012	0.945	1.084	-0.021	0.035	0.544	0.979	0.914	1.049
Hypertension	4631	Father-child pairs	Father	No	-0.035	0.018	0.0503	0.966	0.932	1	-0.029	0.018	0.0993	0.971	0.938	1.006	-0.014	0.018	0.419	0.986	0.952	1.022	-0.026	0.018	0.149	0.974	0.941	1.009	-0.034	0.018	0.0590	0.967	0.933	1.001	-0.023	0.018	0.203	0.977	0.943	1.012
Statin use	6118	Father-child pairs	Father	No	-0.004	0.016	0.795	0.996	0.965	1.028	0.019	0.016	0.216	1.019	0.988	1.052	-0.009	0.016	0.586	0.991	0.96	1.023	-0.029	0.016	0.0630	0.971	0.941	1.002	-0.026	0.016	0.107	0.974	0.944	1.005	-0.054	0.016	0.000787	0.947	0.918	0.978
T2D	2678	Father-child pairs	Father	No	-0.008	0.021	0.707	0.992	0.952	1.034	0.040	0.021	0.0586	1.041	0.999	1.085	-0.032	0.021	0.121	0.969	0.929	1.009	-0.041	0.021	0.0498	0.96	0.921	1	-0.031	0.021	0.137	0.969	0.93	1.01	-0.054	0.021	0.0123	0.947	0.909	0.987
Cancer	2966	Father-child pairs	Father	No	0.014	0.020	0.503	1.014	0.975	1.055	-0.007	0.020	0.712	0.993	0.955	1.033	0.019	0.020	0.351	1.019	0.98	1.06	0.033	0.020	0.109	1.034	0.994	1.075	0.017	0.020	0.410	1.017	0.978	1.058	-0.004	0.021	0.834	0.996	0.956	1.038
CHD	922	Father-child pairs	Child	No	-0.088	0.035	0.0103	0.916	0.855	0.981	-0.031	0.036	0.364	0.969	0.903	1.04	-0.059	0.035	0.0869	0.943	0.88	1.01	-0.043	0.035	0.210	0.958	0.894	1.026	0.005	0.035	0.884	1.005	0.938	1.076	-0.021	0.035	0.540	0.979	0.914	1.049
Hypertension	4631	Father-child pairs	Child	No	-0.056	0.018	0.00170	0.946	0.913	0.979	-0.062	0.018	0.000415	0.94	0.907	0.974	-0.046	0.018	0.00925	0.955	0.922	0.989	-0.031	0.018	0.0787	0.969	0.936	1.004	-0.003	0.018	0.854	0.997	0.962	1.033	-0.010	0.018	0.586	0.99	0.956	1.026
Statin use	6118	Father-child pairs	Child	No	-0.049	0.016	0.00214	0.952	0.923	0.983	-0.044	0.016	0.00506	0.957	0.927	0.987	-0.034	0.016	0.0307	0.967	0.937	0.997	-0.053	0.016	0.000903	0.948	0.919	0.979	-0.019	0.016	0.223	0.981	0.951	1.012	-0.034	0.016	0.0341	0.967	0.937	0.997
T2D	2678	Father-child pairs	Child	No	0.001	0.021	0.956	1.001	0.961	1.043	0.018	0.021	0.392	1.018	0.977	1.061	-0.043	0.021	0.0397	0.958	0.919	0.998	-0.047	0.021	0.0247	0.954	0.916	0.994	-0.018	0.021	0.287	0.982	0.943	1.023	-0.064	0.021	0.00254	0.938	0.9	0.977
Cancer	2966	Father-child pairs	Child	No	0.035	0.020	0.0888	1.036	0.996	1.077	0.002	0.020	0.922	1.002	0.963	1.042	0.027	0.020	0.179	1.027	0.988	1.068	0.026	0.021	0.209	1.026	0.985	1.069	0.021	0.021	0.297	1.021	0.98	1.064	-0.014	0.021	0.510	0.986	0.946	1.028
CHD	922	Father-child pairs	Father	Yes	0.006	0.040	0.878	1.006	0.93	1.088	0.010	0.040	0.800	1.01	0.934	1.092	-0.021	0.040	0.603	0.979	0.905	1.059	-0.013	0.040	0.749	0.987	0.913	1.068	0.013	0.040	0.747	1.013	0.937	1.096	-0.014	0.041	0.732	0.986	0.91	1.069
Hypertension	4631	Father-child pairs	Father	Yes	-0.009	0.020	0.636	0.991	0.953	1.031	0.003	0.021	0.876	1.003	0.963	1.045	0.012	0.020	0.563	1.012	0.973	1.053	-0.013	0.021	0.516	0.987	0.947	1.029	-0.043	0.021	0.0386	0.958	0.919	0.998	-0.021	0.021	0.248	0.979	0.94	1.02
Statin use	6118	Father-child pairs	Father	Yes	0.027	0.018	0.144	1.027	0.992	1.064	0.056	0.018	0.00208	1.058	1.021	1.096	0.011	0.018	0.531	1.011	0.976	1.047	-0.004	0.018	0.811	0.996	0.961	1.032	-0.021	0.018	0.246	0.979	0.945	1.014	-0.049	0.019	0.00800	0.952	0.917	0.988
T2D	2678	Father-child pairs	Father	Yes	-0.011	0.024	0.642	0.989	0.944	1.037	0.041	0.024	0.0909	1.042	0.994	1.092	-0.014	0.024	0.551	0.986	0.941	1.034	-0.024	0.025	0.329	0.976	0.93	1.025	-0.030	0.024	0.222	0.97	0.926	1.017	-0.028	0.025	0.257	0.972	0.926	1.021
Cancer	2966	Father-child pairs	Father	Yes	-0.005	0.024	0.833	0.995	0.949	1.043	-0.011	0.024	0.627	0.989	0.944	1.037	0.007	0.023	0.765	1.007	0.963	1.053	0.026	0.023	0.260	1.026	0.981	1.074	0.008	0.023	0.719	1.008	0.964	1.055	0.003	0.024	0.887	1.003	0.957	1.051
CHD	922	Father-child pairs	Child	Yes	-0.092	0.040	0.021	0.912	0.843	0.986	-0.037	0.040	0.362	0.964	0.891	1.042	-0.049	0.040	0.223	0.952	0.88	1.03	-0.037	0.040	0.354	0.964	0.891	1.042	-0.001	0.040	0.973	0.999	0.924	1.08	-0.014	0.040	0.723	0.986	0.912	1.067
Hypertension	4631	Father-child pairs	Child	Yes	-0.051	0.021	0.0124	0.95	0.912	0.99	-0.064	0.021	0.00177	0.938	0.9	0.977	-0.052	0.021	0.0111	0.949	0.911	0.989	-0.025	0.021	0.231	0.975	0.936	1.016	0.018	0.021	0.386	1.018	0.977	1.061	0.002	0.021	0.911	1.002	0.962	1.044
Statin use	6118	Father-child pairs	Child	Yes	-0.062	0.018	0.000698	0.94	0.907	0.974	-0.073	0.018	7.1e-05	0.93	0.897	0.963	-0.040	0.018	0.0290	0.961	0.927	0.995	-0.051	0.018	0.00576	0.95	0.917	0.984	-0.009	0.018	0.627	0.991	0.957	1.027	-0.009	0.019	0.618	0.991	0.955	1.029
T2D	2678	Father-child pairs	Child	Yes	0.007	0.024	0.781	1.007	0.961	1.056	-0.003	0.024	0.902	0.997	0.951	1.045	-0.036	0.024	0.139	0.965	0.92	1.011	-0.036	0.024	0.143	0.965	0.92	1.011	-0.004	0.024	0.880	0.996	0.95	1.044	-0.050	0.024	0.0422	0.951	0.908	0.997
Cancer	2966	Father-child pairs	Child	Yes	0.037	0.024	0.114	1.038	0.99	1.088	0.008	0.024	0.740	1.008	0.962	1.057	0.024	0.024	0.312	1.024	0.977	1.074	0.013	0.024	0.594	1.013	0.967	1.062	0.017	0.024	0.463	1.017	0.97	1.066	-0.015	0.024	0.521	0.985	0.94	1.033
The table provides a summary of the sensitivity analyses in father-child pairs, presenting associations between six distinct birth weight Polygenic Scores (PGSs) from both fathers and children and disease risk in children. The table includes key statistics such as the log odds ratio (logOR), standard error (SE), p-value (P), odds ratio (OR), and the corresponding 95% confidence interval (CI) for …

## Sheet: Supplementary Data 7
Supplementary Data 7. Results from FinnGen siblings, regressing maternal and fetal PGSs for birth weight with disease risk in sibling pairs.
			PGSs for maternal effects on birth weight												PGSs containing variants with both maternal and fetal effects on birth weight												PGS for fetal effects on birth weight
Phenotype	N cases	Data	M-SPECIFIC						M-GW						M-ALL						MF-ALL						F-SPECIFIC						F-GW
			Effect	SE	P	OR	CI_lower	CI_upper	Effect	SE	P	OR	CI_lower	CI_upper	Effect	SE	P	OR	CI_lower	CI_upper	Effect	SE	P	OR	CI_lower	CI_upper	Effect	SE	P	OR	CI_95l	CI_95U	Effect	SE	P	OR	CI_95l	CI_95U
CHD	6,016	FinnGen full siblings - matched sex	-0.072	0.026	0.00487	0.931	0.885	0.978	-0.039	0.027	0.148	0.962	0.913	1.014	-0.066	0.026	0.0104	0.936	0.890	0.985	-0.066	0.026	0.0121	0.936	0.889	0.986	-0.067	0.026	0.0105	0.953	0.887	0.985	-0.056	0.027	0.0387	0.946	0.897	0.997
Hypertension	6,164	FinnGen full siblings - matched sex	-0.065	0.027	0.0172	0.937	0.889	0.989	-0.031	0.027	0.262	0.970	0.919	1.023	-0.050	0.027	0.0653	0.951	0.902	1.003	-0.033	0.027	0.230	0.968	0.918	1.021	-0.038	0.027	0.167	0.963	0.912	1.016	-0.054	0.028	0.0553	0.948	0.897	1.001
Statin use	11,505	FinnGen full siblings - matched sex	-0.007	0.020	0.716	0.993	0.956	1.032	-0.028	0.020	0.165	0.973	0.935	1.011	0.005	0.020	0.808	1.005	0.967	1.044	-0.034	0.020	0.0854	0.967	0.930	1.005	0.005	0.020	0.816	1.005	0.967	1.044	-0.082	0.020	5.0e-05	0.921	0.885	0.959
T2D	7,298	FinnGen full siblings - matched sex	0.019	0.023	0.419	1.019	0.973	1.067	0.054	0.024	0.0234	1.056	1.007	1.107	-0.032	0.024	0.183	0.969	0.925	1.015	-0.035	0.024	0.145	0.966	0.922	1.012	-0.093	0.024	9.0e-05	0.912	0.870	0.955	-0.116	0.024	1.6e-06	0.890	0.849	0.933
Cancer	9,484	FinnGen full siblings - matched sex	0.003	0.021	0.878	1.003	0.964	1.044	-0.019	0.021	0.375	0.982	0.942	1.023	0.012	0.021	0.558	1.012	0.972	1.054	0.026	0.021	0.209	1.026	0.986	1.069	0.004	0.021	0.853	1.004	0.964	1.045	0.016	0.021	0.448	1.016	0.975	1.060
The table provides a summary of the PGS analyses in FinnGen sibling pairs, presenting associations of six distinct birth weight Polygenic Scores (PGSs) to disease risk between sibling pairs. The sibling pairs were matched according to the sex, and discordant disease status (one of the siblings being affected, and the other not). The table includes log odds ratio (logOR), standard error (SE), p-va…

## Sheet: Supplementary Data 8
SNP	FinnGen SNPid	Effect Allele	Other Allele	FinnGen position
rs17367504	chr1_11802721_A_G	G	A	1_11802721
rs3740360	chr10_94265734_A_C	C	A	10_94265734
rs10895278	chr11_102224604_T_C	C	T	11_102224604
rs10734564	chr11_48138877_A_G	A	G	11_48138877
rs10830963	chr11_92975544_C_G	G	C	11_92975544
rs1533688	chr12_102378967_C_T	C	T	12_102378967
rs17033114	chr12_102729561_T_C	T	C	12_102729561
rs3184504	chr12_111446804_T_C	C	T	12_111446804
rs11051061	chr12_30761734_G_A	A	G	12_30761734
rs180438	chr12_46793477_G_A	G	A	12_46793477
rs2928148	chr15_41109352_G_A	A	G	15_41109352
rs12909648	chr15_85681339_G_A	G	A	15_85681339
rs11641308	chr16_75278125_T_C	T	C	16_75278125
rs12461110	chr19_55809297_G_A	A	G	19_55809297
rs304001	chr19_55912302_G_A	G	A	19_55912302
rs2967676	chr19_8679402_A_C	A	C	19_8679402
rs4952673	chr2_43196731_G_A	A	G	2_43196731
rs9851257	chr3_123406864_T_A	T	A	3_123406864
rs6440006	chr3_141423849_G_A	A	G	3_141423849
rs2189234	chr4_105154341_T_G	G	T	4_105154341
rs4579095	chr4_173805484_A_G	G	A	4_173805484
rs2946179	chr5_158459619_T_C	C	T	5_158459619
rs34471628	chr5_172769749_A_G	A	G	5_172769749
rs6911024	chr6_31400674_T_C	T	C	6_31400674
rs9379084	chr6_7231610_G_A	G	A	6_7231610
rs3918226	chr7_150993088_C_T	C	T	7_150993088
rs2971669	chr7_44192179_C_T	T	C	7_44192179
rs45446698	chr7_99735325_T_G	G	T	7_99735325
rs11778247	chr8_23545865_G_A	G	A	8_23545865

## Sheet: Supplementary Data 9
SNP	FinnGen SNPid	Effect Allele	Other Allele	FinnGen position
rs17367504	chr1_11802721_A_G	G	A	1_11802721
rs562974282	chr10_102441313_T_G	G	T	10_102441313
rs71486610	chr10_122375287_G_C	C	G	10_122375287
rs5030938	chr10_69216160_C_T	T	C	10_69216160
rs9645500	chr10_69226967_T_G	G	T	10_69226967
rs1112718	chr10_92719350_A_G	A	G	10_92719350
rs10509669	chr_10_94210156_A_T	A	T	10_94210156
rs3740360	chr10_94265734_A_C	C	A	10_94265734
rs10895278	chr11_102224604_T_C	C	T	11_102224604
rs10734564	chr11_48138877_A_G	A	G	11_48138877
rs667515	chr11_69634308_G_C	G	C	11_69634308
rs2168101	chr11_8233861_C_A	C	A	11_8233861
rs10830963	chr11_92975544_C_G	G	C	11_92975544
rs1533688	chr12_102378967_C_T	C	T	12_102378967
rs2647873	chr12_102687414_A_G	A	G	12_102687414
rs17033114	chr12_102729561_T_C	T	C	12_102729561
rs3184504	chr12_111446804_T_C	C	T	12_111446804
rs11051061	chr12_30761734_G_A	A	G	12_30761734
rs76895963	chr12_4275678_T_G	G	T	12_4275678
rs180438	chr12_46793477_G_A	G	A	12_46793477
rs34217484	chr13_48280414_T_A	A	T	13_48280414
rs75844534	chr15_38374916_C_A	C	A	15_38374916
rs2928148	chr15_41109352_G_A	A	G	15_41109352
rs339969	chr15_60591082_C_A	A	C	15_60591082
rs3784789	chr15_74790211_C_G	G	C	15_74790211
rs12909648	chr15_85681339_G_A	G	A	15_85681339
rs4932373	chr15_90886057_A_C	A	C	15_90886057
rs11641308	chr16_75278125_T_C	T	C	16_75278125
rs12461110	chr19_55809297_G_A	A	G	19_55809297
rs304001	chr19_55912302_G_A	G	A	19_55912302
rs2967676	chr19_8679402_A_C	A	C	19_8679402
rs560887	chr2_168906638_T_C	C	T	2_168906638
rs4952673	chr2_43196731_G_A	A	G	2_43196731
rs17034876	chr2_46257171_C_T	T	C	2_46257171
rs10495563	chr2_9522081_G_A	A	G	2_9522081
rs11893688	chr2_9555153_C_T	T	C	2_9555153
rs1203876	chr20_22560277_A_C	A	C	20_22560277
rs11708067	chr3_123346931_A_G	A	G	3_123346931
rs9851257	chr3_123406864_T_A	T	A	3_123406864
rs6440006	chr3_141423849_G_A	A	G	3_141423849
rs9855896	chr3_14245650_A_G	G	A	3_14245650
rs4679760	chr3_156137629_C_G	G	C	3_156137629
rs2168443	chr3_46905597_T_A	T	A	3_46905597
rs2189234	chr4_105154341_T_G	G	T	4_105154341
rs6845999	chr4_144644674_C_T	T	C	4_144644674
rs2131354	chr4_144678756_G_A	A	G	4_144678756
rs4579095	chr4_173805484_A_G	G	A	4_173805484
rs2174633	chr4_17916158_A_C	A	C	4_17916158
rs2946179	chr5_158459619_T_C	C	T	5_158459619
rs34471628	chr5_172769749_A_G	A	G	5_172769749
rs35261542	chr6_20675561_C_A	A	C	6_20675561
rs6911024	chr6_31400674_T_C	T	C	6_31400674
rs75104038	chr6_34222327_G_A	A	G	6_34222327
rs75034466	chr6_34232038_C_T	T	C	6_34232038
rs9379084	chr6_7231610_G_A	G	A	6_7231610
rs13231367	chr7_127869017_G_A	G	A	7_127869017
rs6467157	chr7_128020710_T_C	T	C	7_128020710
rs3918226	chr7_150993088_C_T	C	T	7_150993088
rs34776209	chr7_23473474_C_T	C	T	7_23473474
rs2971669	chr7_44192179_C_T	T	C	7_44192179
rs10265133	chr7_45856005_G_T	G	T	7_45856005
rs2237467	chr7_50665619_G_A	A	G	7_50665619
rs45446698	chr7_99735325_T_G	G	T	7_99735325
rs11778247	chr8_23545865_G_A	G	A	8_23545865
rs6995390	chr8_76698777_A_T	T	A	8_76698777
rs1411424	chr9_111130683_G_A	A	G	9_111130683
rs2418135	chr9_111139029_G_A	A	G	9_111139029
rs72760655	chr9_114153934_C_A	C	A	9_114153934

[truncated: 2 more sheets: Supplementary Data 10, Supplementary Data 11]
